# Supplementary material for: Allopurinol and blood pressure variability following ischemic stroke and transient ischemic attack: a secondary analysis of XILO-FIST
Source: J Hum Hypertens. 2024 Mar 4;38(4):307–13. doi: 10.1038/s41371-024-00906-5 (PMC11001576; doi:10.1038/s41371-024-00906-5)
Supplement: Supplementary file 2 — Table S4 [file 41371_2024_906_MOESM2_ESM.xlsx]

## Sheet: Table S4 - Baseline
	Included	Excluded	P value
	(N (%); Mean ± 1SD)	(N (%); Mean ± 1SD)
Participants	409 (88.1%)	55 (11.9%)
Age (years)	65.9 ± 8.7	64.5 ± 9.0	0.267
Sex (male)	284 (69.4%)	35 (63.6%)	0.384
Race (white)	406 (99.3%)	53 (96.4%)
BMI (kg/m2)	28.3 ± 5.1	29.2 ± 5.0	0.239
Current Smoker	82 (20.0%)	13 (23.6%)	0.818
Prior History
Stroke	37 (9.0%)	4 (7.3%)	0.663
TIA	38 (9.3%)	8 (14.5%)	0.221
Hypertension	211 (51.6%)	32 (58.2%)	0.358
Diabetes Mellitus	82 (20.0%)	17 (30.9%)	0.065
Dyslipidaemia	141 (34.5%)	22 (40.0%)	0.42
MI	38 (9.3%)	3 (5.5%)	0.347
Heart Failure	10 (2.4%)	2 (3.6%)	0.601
PAD	22 (5.4%)	5 (9.1%)	0.27
Gout	4 (1.0%)	1 (2.0%)	0.5
Qualifying Event
Ischaemic Stroke	383(93.6%)	49 (89.1%)	0.211
TIA	26 (6.4%)	6 (10.9%)
NIHSS Score	1.4 ± 1.8	2.1 ± 2.2	0.03
MRS Score 0-1	238 (58.1%)	24 (43.6%)	0.041
eGFR (ml/min/1.73m2)	85.6 ± 19.8	87.9 ± 19.2	0.427
Antihypertensive use	295 (72.1%)	37 (67.3%)	0.454
Clinic SBP (mmHg)	135.6 ± 17.2	141.4 ± 18.6	0.021
Clinic DBP (mmHg)	78.7 ± 10.6	82.5 ± 8.4	0.004
ABPM SBP (mmHg)	125.3 ± 13.8	129.8 ± 11.9	0.06
ABPM DBP (mmHg)	73.8 ± 8.3	77.1 ± 8.1	0.021
MoCA Score	26.2 ± 3.0	26.4 ± 3.5	0.78
White Matter Hyperintensity Volume (cm3)	17.5 ± 16.8	16.9 ± 18.9	0.87
Whole Brain Volume (cm3)	1061.9 ± 110.9	1073.9 ± 132.8	0.467
Time to Randomisation from Index Event (days)	40.5 ± 9.1	47.8 ± 16.4	0.002
